# Supplementary material for: Psychometric assessment of HIV stigma in patients attending a tertiary facility: An initial validation of the Berger HIV stigma scale in a Ghanaian perspective
Source: PLoS One. 2023 Apr 27;18(4):e0282193. doi: 10.1371/journal.pone.0282193 (PMC10138471; doi:10.1371/journal.pone.0282193)
Supplement: S1 File — (CSV) [file pone.0282193.s001.csv]

3_Age	4_Gender	5_Religion	6_Education	7_Occupation	8_Marital_status	9_How_long_have_you_	10_I_feel_ashamed	11_I_feel_guilty	12_I_blame_myself	13__I_blame_Others	14_I_have_low_self_e	15_I_feel_i_should_b	16_I_feel_suicidal	17_In_the_last_12_mo	18_Are_other_people_	19_If_Agree_others_kDisagree	20_If_others_to_the_	21_By_what_means_did	22_Was_the_decision_	23_I_have_lost_frien	24_I_have_been_hurt_	25_People_avoid_touc	26_I_stopped_sociali	27_People_I_care_abo	28_People_seem_afrai	29_People_have_physi	30_Some_people_who_k	31_People_who_kDisagreew_t	32_People_dont_want_	33_I_feel_set_apart_	34_I_regret_having_t	35_Some_fear_they_wi	36_Some_people_act_a	37_As_a_rule_telling	38_Some_people_told_	39_I_never_feel_I_ne	40_I_worry_people_wh	41_I_am_very_careful	42_I_work_hard_to_ke	43_I_told_people_clo	44_In_many_areas_of_	45_I_worry_that_peop	46_Having_HIV_makes_	47_Having_HIV_makes_	48_I_feel_Im_Disagreet_as_	49_Peoples_attitudes	50_In_ever_feel_asha	51_Its_easier_to_avo	52_Most_people_think
47	Female	Christian	Primary	Trader	Divorced	10	Disagree	Disagree	Disagree	Disagree	Disagree	Disagree	Disagree	Disagree	Agree	Children		They went with me to a health facility	I got tested when i was sick and i found out after	Disagree	Disagree	Disagree	Disagree	Disagree	Disagree	Disagree	Disagree	Disagree	Disagree	Disagree	Disagree	Disagree	Disagree	Disagree	Disagree	Disagree	Agree	Agree	Agree	Agree	Agree	Agree	Disagree	Disagree	Disagree	Disagree	Agree	Agree	Agree
48	Female	Christian	JHS	Trader	Divorced	10	Disagree	Disagree	Disagree	Disagree	Disagree	Disagree	Disagree	Disagree	Agree	Others	Siblings	They went with me to a health facility, I told them myself	I got tested when i was sick and i found out after	Disagree	Disagree	Disagree	Disagree	Disagree	Disagree	Disagree	Disagree	Disagree	Disagree	Disagree	Disagree	Disagree	Disagree	Disagree	Disagree	Disagree	Agree	Agree	Agree	Agree	Agree	Agree	Disagree	Agree, Disagree	Agree	Agree	Agree	Agree	Disagree
58	Female	Christian	JHS	Trader	Divorced	12	Disagree	Disagree	Disagree	Disagree	Disagree	Disagree	Disagree	Disagree	Agree	Children, Others	Sister	I told them myself, They went with me to a health facility	I got tested when i was sick and i found out after	Disagree	Disagree	Disagree	Disagree	Disagree	Disagree	Disagree	Disagree	Disagree	Disagree	Disagree	Disagree	Disagree	Disagree	Disagree	Disagree	Disagree	Agree	Agree	Agree	Agree	Agree	Strongly agree	Strongly agree	Disagree	Agree	Disagree	Agree	Agree	Agree
50	Female	Christian	JHS	Trader	Divorced	18	Disagree	Disagree	Disagree	Disagree	Disagree	Disagree	Disagree	Disagree	Agree	Others	Siblings	A family member told them	I got tested when i was sick and i found out after	Disagree	Disagree	Disagree	Disagree	Disagree	Disagree	Disagree	Disagree	Disagree	Disagree	Disagree	Disagree	Disagree	Disagree	Disagree	Disagree	Disagree	Disagree	Strongly agree	Strongly agree	Agree	Agree	Agree	Disagree	Disagree	Disagree	Disagree	Agree	Agree	Agree
50	Female	Christian	JHS	Trader	Married	16	Disagree	Disagree	Disagree	Disagree	Disagree	Disagree	Disagree	Disagree	Agree	Spouse, Others	Siblings	I told them myself	I got tested when i was Pregnant and i found out after	Disagree	Disagree	Disagree	Disagree	Disagree	Disagree	Disagree	Disagree	Disagree	Disagree	Disagree	Disagree	Disagree	Disagree	Disagree	Disagree	Disagree	Agree	Agree	Agree	Agree	Agree	Agree	Agree	Disagree	Disagree	Disagree	Disagree	Agree	Agree
63	Male	Christian	Primary	Mason	Married	5	Disagree	Disagree	Disagree	Disagree	Disagree	Disagree	Disagree	Disagree	Agree	Spouse		They went with me to a health facility	I got tested when i was sick and i found out after	Disagree	Disagree	Disagree	Disagree	Disagree	Disagree	Disagree	Disagree	Disagree	Disagree	Disagree	Disagree	Disagree	Disagree	Disagree	Disagree	Disagree	Disagree	Strongly agree	Agree	Agree	Strongly agree	Agree	Agree	Disagree	Disagree	Disagree	Disagree	Strongly agree	Agree
72	Male	Christian	JHS	Farmer	Married	4	Disagree	Disagree	Disagree	Disagree	Disagree	Disagree	Disagree	Disagree	Agree	Spouse, Children		I told them myself	"Agree, I took the decision myself to be tested (i.e. it was voluntary) "	Disagree	Disagree	Disagree	Disagree	Disagree	Disagree	Disagree	Disagree	Disagree	Disagree	Disagree	Disagree	Disagree	Disagree	Disagree	Disagree	Disagree	Disagree	Agree	Agree	Agree	Strongly agree	Agree	Disagree	Disagree	Disagree	Disagree	Agree	Agree	Agree
46	Male	Christian	Secondary	Chef	Divorced	4	Disagree	Disagree	Disagree	Disagree	Disagree	Disagree	Disagree	Disagree	Agree	Spouse, Others, Parents	Siblings	I told them myself	I got tested when i was sick and i found out after	Disagree	Disagree	Disagree	Disagree	Disagree	Disagree	Disagree	Disagree	Disagree	Disagree	Disagree	Disagree	Disagree	Disagree	Disagree	Disagree	Disagree	Disagree	Disagree	Strongly agree	Strongly agree	Strongly agree	Strongly agree	Agree	Agree	Disagree	Agree	Agree	Strongly agree	Agree
76	Male	Christian	JHS	Ex Military man	Married	18	Disagree	Disagree	Agree	Disagree	Disagree	Disagree	Disagree	Disagree	Agree	Spouse		I told them myself	I got tested when i was sick and i found out after	Disagree	Disagree	Disagree	Disagree	Disagree	Disagree	Disagree	Disagree	Disagree	Disagree	Disagree	Disagree	Disagree	Disagree	Disagree	Disagree	Disagree	Agree	Agree	Agree	Agree	Strongly agree	Strongly agree	Disagree	Disagree	Agree	Agree	Agree	Strongly agree	Strongly agree
50	Female	Christian	JHS	Trader	Divorced	13	Disagree	Disagree	Disagree	Disagree	Disagree	Disagree	Disagree	Disagree	Agree	Others	Uncle	I told them myself	I got tested when i was sick and i found out after	Disagree	Disagree	Disagree	Disagree	Disagree	Disagree	Disagree	Disagree	Disagree	Disagree	Disagree	Disagree	Disagree	Disagree	Disagree	Disagree	Disagree	Agree	Strongly agree	Strongly agree	Strongly agree	Strongly agree	Strongly agree	Agree	Agree	Agree	Agree	Disagree	Agree	Agree
38	Female	Christian	JHS	Trader	Divorced	3	Disagree	Disagree	Agree	Agree	Agree	Disagree	Agree	Disagree	Disagree	Spouse		I told them myself	"Agree, I took the decision myself to be tested (i.e. it was voluntary) "	Disagree	Agree	Agree	Disagree	Agree	Agree	Agree	Agree	Agree	Agree	Agree	Agree	Agree	Agree	Agree	Agree	Disagree	Strongly agree	Strongly agree	Strongly agree	Strongly agree	Strongly agree	Strongly agree	Strongly agree	Agree	Agree	Agree	Disagree	Strongly agree	Strongly agree
53	Female	Christian	JHS	Trader	Divorced	8	Disagree	Disagree	Disagree	Disagree	Disagree	Disagree	Disagree	Disagree	Agree	Others	Ex - husband	They went with me to a health facility	"Agree, I took the decision myself to be tested (i.e. it was voluntary) "	Disagree	Disagree	Disagree	Disagree	Disagree	Disagree	Disagree	Disagree	Disagree	Strongly disagree	Strongly disagree	Strongly disagree	Strongly disagree	Strongly disagree	Strongly disagree	Strongly disagree	Disagree	Disagree	Strongly agree	Strongly agree	Strongly agree	Agree	Strongly agree	Agree	Agree	Disagree	Disagree	Agree	Strongly agree	Strongly agree
50	Female	Christian	Primary	Seamstress	Widowed	7	Disagree	Disagree	Disagree	Disagree	Disagree	Disagree	Disagree	Disagree	Agree	Pastor/Religious leader		I told them myself, They went with me to a health facility	I got tested when i was sick and i found out after	Disagree	Disagree	Disagree	Disagree	Disagree	Disagree	Disagree	Disagree	Disagree	Disagree	Disagree	Disagree	Disagree	Disagree	Disagree	Disagree	Disagree	Agree	Agree	Agree	Agree	Strongly agree	Agree	Agree	Agree	Disagree	Disagree	Agree	Agree	Agree
53	Female	Christian	Primary	Trader	Widowed	1	Disagree	Disagree	Disagree	Disagree	Disagree	Disagree	Disagree	Disagree	Agree	Others	Sister	They went with me to a health facility	I got tested when i was sick and i found out after	Disagree	Disagree	Disagree	Disagree	Disagree	Disagree	Disagree	Disagree	Disagree	Disagree	Disagree	Disagree	Disagree	Disagree	Disagree	Disagree	Disagree	Agree	Agree	Agree	Agree	Agree	Agree	Disagree	Disagree	Disagree	Disagree	Agree	Agree	Agree
45	Female	Christian	JHS	Catering	Divorced	4	Agree	Agree	Disagree	Disagree	Agree	Disagree	Disagree	Disagree	Agree	Others	Siblings	I told them myself	"Agree, I took the decision myself to be tested (i.e. it was voluntary) "	Disagree	Disagree	Disagree	Disagree	Disagree	Disagree	Disagree	Disagree	Disagree	Disagree	Disagree	Disagree	Disagree	Disagree	Disagree	Disagree	Disagree	Agree	Agree	Agree	Agree	Agree	Agree	Disagree	Disagree	Disagree	Disagree	Agree	Agree	Agree
73	Female	Christian	Primary	Trader	Widowed	3	Disagree	Disagree	Disagree	Disagree	Disagree	Disagree	Disagree	Disagree	Agree	Children		They went with me to a health facility	I got tested when i was sick and i found out after	Disagree	Disagree	Disagree	Disagree	Disagree	Disagree	Disagree	Disagree	Disagree	Disagree	Disagree	Disagree	Strongly disagree	Strongly disagree	Strongly disagree	Strongly disagree	Strongly disagree	Strongly agree	Strongly agree	Strongly agree	Strongly agree	Strongly agree	Strongly agree	Strongly agree	Disagree	Disagree	Disagree	Agree	Agree	Agree
52	Female	Christian	JHS	Trader	Married	3	Disagree	Disagree	Disagree	Disagree	Disagree	Disagree	Disagree	Disagree	Agree	Spouse		I told them myself	I got tested when i was sick and i found out after	Disagree	Disagree	Disagree	Disagree	Disagree	Disagree	Disagree	Disagree	Disagree	Disagree	Disagree	Disagree	Disagree	Disagree	Disagree	Disagree	Disagree	Agree	Strongly agree	Strongly agree	Agree	Strongly agree	Strongly agree	Agree	Agree	Agree	Disagree	Agree	Agree	Disagree
52	Female	Christian	JHS	Seamstress	Single	10	Agree	Agree	Agree	Agree	Agree	Disagree	Agree	Disagree	Agree	Others	Sister	They went with me to a health facility	I got tested when i was sick and i found out after	Disagree	Disagree	Disagree	Disagree	Disagree	Disagree	Disagree	Disagree	Disagree	Disagree	Disagree	Disagree	Disagree	Disagree	Disagree	Disagree	Disagree	Agree	Agree	Agree	Agree	Agree	Agree	Disagree	Disagree	Disagree	Agree	Agree	Agree	Agree
27	Female	Christian	JHS	Make up artist	Single	12	Agree	Agree	Agree	Disagree	Agree	Disagree	Agree	Disagree	Agree	Parents		They went with me to a health facility	I got tested when i was sick and i found out after	Disagree	Disagree	Disagree	Disagree	Disagree	Disagree	Disagree	Disagree	Disagree	Disagree	Disagree	Disagree	Disagree	Disagree	Disagree	Disagree	Disagree	Agree	Agree	Agree	Agree	Agree	Agree	Disagree	Disagree	Disagree	Disagree	Agree	Agree	Agree
36	Female	Christian	Primary	Fishmonger	Divorced	10	Disagree	Disagree	Disagree	Disagree	Disagree	Disagree	Disagree	Disagree	Agree	Others	Sister	They went with me to a health facility	I got tested when i was sick and i found out after	Disagree	Disagree	Disagree	Disagree	Disagree	Disagree	Disagree	Disagree	Disagree	Disagree	Disagree	Disagree	Disagree	Disagree	Disagree	Disagree	Disagree	Agree	Strongly agree	Strongly agree	Strongly agree	Strongly agree	Strongly agree	Disagree	Disagree	Disagree	Disagree	Agree	Agree	Agree
48	Female	Christian	JHS	Trader	Married	2	Disagree	Disagree	Disagree	Disagree	Agree	Disagree	Agree	Disagree	Agree	Others	Sister	They went with me to a health facility	I got tested when i was sick and i found out after	Disagree	Disagree	Disagree	Disagree	Disagree	Disagree	Disagree	Disagree	Disagree	Disagree	Disagree	Disagree	Disagree	Disagree	Disagree	Disagree	Disagree	Agree	Agree	Agree	Agree	Agree	Agree	Disagree	Disagree	Disagree	Disagree	Agree	Agree	Agree
37	Female	Christian	Primary	Trader	Co-habiting	0.1	Disagree	Disagree	Disagree	Disagree	Disagree	Disagree	Agree	Disagree	Disagree				I got tested when i was Pregnant and i found out after	Disagree	Disagree	Disagree	Disagree	Disagree	Disagree	Disagree	Disagree	Disagree	Disagree	Disagree	Disagree	Disagree	Disagree	Disagree	Disagree	Disagree	Agree	Agree	Strongly agree	Strongly agree	Strongly agree	Strongly agree	Agree	Agree	Agree	Agree	Disagree	Agree	Agree
43	Female	Muslim	Primary	Trader	Widowed	10	Disagree	Disagree	Disagree	Agree	Disagree	Disagree	Disagree	Disagree	Disagree				I was made to take an HIV test (coercion)	Disagree	Disagree	Disagree	Disagree	Disagree	Disagree	Disagree	Disagree	Strongly disagree	Strongly disagree	Strongly disagree	Strongly disagree	Strongly disagree	Strongly disagree	Disagree	Disagree	Disagree	Agree	Agree	Strongly agree	Agree	Agree	Agree	Agree	Agree	Agree	Disagree	Disagree	Strongly agree	Strongly agree
63	Male	Christian	JHS	Maison	Divorced	5	Disagree	Disagree	Disagree	Disagree	Disagree	Disagree	Disagree	Disagree	Agree	Others	Ex- wife	They went with me to a health facility	I got tested when i was sick and i found out after	Disagree	Disagree	Disagree	Disagree	Disagree	Disagree	Disagree	Disagree	Disagree	Disagree	Disagree	Disagree	Disagree	Disagree	Disagree	Disagree	Disagree	Strongly agree	Strongly agree	Strongly agree	Strongly agree	Strongly agree	Strongly agree	Strongly agree	Strongly agree	Strongly agree	Strongly agree	Disagree	Strongly agree	Strongly agree
42	Female	Christian	JHS	Trader	Married	13	Disagree	Disagree	Disagree	Disagree	Disagree	Disagree	Disagree	Disagree	Agree	Spouse, Others	Brother	They went with me to a health facility, I told them myself	I got tested when i was Pregnant and i found out after	Disagree	Disagree	Disagree	Disagree	Disagree	Disagree	Disagree	Disagree	Disagree	Disagree	Disagree	Disagree	Strongly disagree	Strongly disagree	Strongly disagree	Strongly disagree	Strongly disagree	Strongly agree	Strongly agree	Strongly agree	Strongly agree	Strongly agree	Strongly agree	Disagree	Disagree	Disagree	Disagree	Agree	Agree	Agree
44	Female	Christian	Primary	Trader	Widowed	4	Disagree	Disagree	Disagree	Disagree	Disagree	Disagree	Disagree	Disagree	Agree	Children		They went with me to a health facility	I got tested when i was sick and i found out after	Disagree	Disagree	Disagree	Disagree	Disagree	Disagree	Disagree	Disagree	Disagree	Disagree	Disagree	Disagree	Disagree	Strongly disagree	Strongly disagree	Strongly disagree	Strongly disagree	Strongly agree	Strongly agree	Strongly agree	Strongly agree	Strongly agree	Strongly agree	Agree	Agree	Disagree	Disagree	Agree	Agree	Strongly agree
57	Male	Christian	JHS	Businessman	Widowed	10	Disagree	Disagree	Disagree	Disagree	Disagree	Disagree	Disagree	Disagree	Agree	Others	Siblings	I told them myself, They went with me to a health facility	I got tested when i was sick and i found out after	Disagree	Disagree	Disagree	Disagree	Disagree	Disagree	Disagree	Disagree	Disagree	Disagree	Disagree	Disagree	Disagree	Disagree	Disagree	Disagree	Disagree	Strongly agree	Strongly agree	Strongly agree	Strongly agree	Strongly agree	Strongly agree	Disagree	Disagree	Agree	Disagree	Agree	Agree	Agree
68	Male	Christian	JHS	Farmer	Divorced	8	Disagree	Disagree	Disagree	Disagree	Disagree	Disagree	Disagree	Disagree	Agree	Children		They went with me to a health facility	I got tested when i was sick and i found out after	Disagree	Disagree	Disagree	Disagree	Disagree	Disagree	Disagree	Disagree	Disagree	Disagree	Agree	Disagree	Disagree	Disagree	Disagree	Disagree	Disagree	Agree	Strongly agree	Strongly agree	Strongly agree	Strongly agree	Strongly agree	Disagree	Disagree	Disagree	Disagree	Disagree	Agree	Agree
44	Female	Christian	JHS	Trader	Divorced	11	Disagree	Disagree	Disagree	Disagree	Disagree	Disagree	Disagree	Disagree	Agree	Others	Ex-husband	I told them myself	I was made to take an HIV test (coercion), I got tested when i was sick and i found out after	Disagree	Disagree	Disagree	Disagree	Disagree	Disagree	Disagree	Disagree	Disagree	Disagree	Disagree	Disagree	Disagree	Disagree	Disagree	Disagree	Disagree	Agree	Agree	Strongly agree	Strongly agree	Strongly agree	Agree	Agree	Agree	Agree	Agree	Disagree	Strongly agree	Agree
26	Male	Christian	Tertiary	Student	Single	4	Disagree	Disagree	Disagree	Disagree	Agree	Disagree	Disagree	Disagree	Disagree				I got tested when i was sick and i found out after	Disagree	Disagree	Disagree	Disagree	Disagree	Disagree	Disagree	Disagree	Disagree	Disagree	Disagree	Disagree	Disagree	Strongly disagree	Strongly disagree	Strongly disagree	Strongly disagree	Strongly disagree	Strongly agree	Strongly agree	Disagree	Strongly agree	Strongly agree	Strongly agree	Strongly agree	Strongly agree	Disagree	Strongly disagree	Strongly agree	Strongly agree
65	Male	Christian	JHS	Farmer	Married	12	Disagree	Disagree	Disagree	Disagree	Disagree	Disagree	Disagree	Disagree	Agree	Spouse, Others	Siblings	I told them myself, They went with me to a health facility	I got tested when i was sick and i found out after	Disagree	Disagree	Disagree	Disagree	Disagree	Disagree	Disagree	Disagree	Disagree	Disagree	Disagree	Disagree	Disagree	Strongly disagree	Strongly disagree	Strongly disagree	Strongly disagree	Strongly agree	Strongly agree	Strongly agree	Strongly agree	Strongly agree	Strongly agree	Strongly agree	Strongly disagree	Strongly disagree	Strongly disagree	Strongly agree	Strongly agree	Strongly agree
62	Male	Christian	JHS	Contractor	Married	16	Disagree	Disagree	Disagree	Disagree	Disagree	Disagree	Disagree	Disagree	Disagree				I got tested when i was sick and i found out after	Disagree	Disagree	Disagree	Disagree	Disagree	Disagree	Disagree	Disagree	Disagree	Disagree	Agree	Agree	Disagree	Agree	Disagree	Disagree	Disagree	Agree	Agree	Agree	Agree	Strongly agree	Strongly agree	Disagree	Agree	Agree	Agree	Agree	Agree	Agree
51	Female	Christian	Primary	Trader	Divorced	20	Disagree	Disagree	Disagree	Disagree	Disagree	Disagree	Disagree	Disagree	Agree	Others	Ex- husband	They went with me to a health facility	I got tested when i was sick and i found out after	Disagree	Disagree	Disagree	Disagree	Disagree	Disagree	Disagree	Disagree	Disagree	Disagree	Disagree	Disagree	Disagree	Disagree	Disagree	Disagree	Disagree	Disagree	Disagree	Strongly agree	Strongly agree	Strongly agree	Strongly agree	Strongly agree	Strongly agree	Strongly agree	Disagree	Agree	Agree	Agree
48	Female	Christian	JHS	Trader	Married	2	Disagree	Disagree	Disagree	Disagree	Disagree	Disagree	Disagree	Disagree	Agree	Spouse		I told them myself	I got tested when i was sick and i found out after	Disagree	Disagree	Disagree	Disagree	Disagree	Disagree	Disagree	Disagree	Disagree	Disagree	Disagree	Disagree	Disagree	Disagree	Disagree	Disagree	Disagree	Agree	Agree	Agree	Agree	Strongly agree	Strongly agree	Disagree	Agree	Agree	Disagree	Disagree	Strongly agree	Strongly agree
48	Female	Christian	JHS	Trader	Widowed	2	Disagree	Disagree	Disagree	Disagree	Disagree	Disagree	Disagree	Disagree	Agree	Children		They went with me to a health facility	I got tested when i was sick and i found out after	Disagree	Disagree	Disagree	Strongly disagree	Strongly disagree	Strongly disagree	Strongly disagree	Strongly disagree	Strongly disagree	Strongly disagree	Strongly disagree	Strongly disagree	Strongly disagree	Strongly disagree	Strongly disagree	Strongly disagree	Strongly disagree	Strongly disagree	Strongly agree	Strongly agree	Agree	Agree	Agree	Agree	Disagree	Disagree	Disagree	Agree	Agree	Agree
42	Female	Christian	JHS	Trader	Married	4	Disagree	Disagree	Disagree	Disagree	Disagree	Disagree	Disagree	Disagree	Agree	Others	Elder sister	They went with me to a health facility	I got tested when i was sick and i found out after	Disagree	Disagree	Disagree	Disagree	Disagree	Disagree	Disagree	Disagree	Disagree	Disagree	Disagree	Disagree	Disagree	Disagree	Disagree	Disagree	Disagree	Disagree	Agree	Strongly agree	Agree	Agree	Agree	Agree	Agree	Agree	Disagree	Agree	Agree	Agree
27	Female	Christian	Primary	Seamstress	Co-habiting	1	Disagree	Agree	Agree	Disagree	Agree	Disagree	Agree	Disagree	Agree	Spouse, Others, Parents	Siblings	I told them myself	I got tested when i was sick and i found out after	Disagree	Agree	Agree	Agree	Agree	Agree	Agree	Agree	Agree	Disagree	Agree	Agree	Agree	Agree	Agree	Agree	Disagree	Agree	Agree	Strongly agree	Agree	Strongly agree	Agree	Agree	Agree	Agree	Agree	Disagree	Agree	Agree
40	Male	Christian	Secondary	Electrician	Married	1	Disagree	Disagree	Disagree	Disagree	Agree	Disagree	Disagree	Disagree	Agree	Spouse		I told them myself	I got tested when i was sick and i found out after	Disagree	Disagree	Disagree	Disagree	Disagree	Disagree	Disagree	Disagree	Disagree	Disagree	Disagree	Disagree	Disagree	Disagree	Disagree	Disagree	Disagree	Disagree	Agree	Agree	Agree	Agree	Agree	Disagree	Disagree	Agree	Agree	Agree	Agree	Agree
38	Female	Christian	Tertiary	Fashion designer	Married	1	Disagree	Disagree	Disagree	Disagree	Disagree	Disagree	Disagree	Disagree	Agree	Spouse		I told them myself	I got tested when i was Pregnant and i found out after	Disagree	Disagree	Disagree	Disagree	Disagree	Disagree	Disagree	Disagree	Disagree	Disagree	Strongly agree	Disagree	Disagree	Disagree	Disagree	Disagree	Disagree	Disagree	Agree	Agree	Agree	Strongly agree	Strongly agree	Disagree	Disagree	Disagree	Disagree	Agree	Agree	Agree
64	Male	Christian	JHS	Sea man	Married	15	Disagree	Disagree	Disagree	Disagree	Disagree	Disagree	Disagree	Disagree	Agree	Spouse		They went with me to a health facility	I got tested when i was sick and i found out after	Disagree	Disagree	Disagree	Disagree	Disagree	Disagree	Disagree	Disagree	Disagree	Disagree	Disagree	Disagree	Disagree	Disagree	Disagree	Disagree	Disagree	Disagree	Agree	Agree	Agree	Agree	Agree	Disagree	Disagree	Disagree	Disagree	Agree	Agree	Agree
45	Male	Christian	JHS	Carpenter	Single	1	Disagree	Disagree	Disagree	Disagree	Disagree	Disagree	Disagree	Disagree	Agree	Others	Younger brother	They went with me to a health facility	I got tested when i was sick and i found out after	Disagree	Disagree	Disagree	Disagree	Disagree	Disagree	Disagree	Disagree	Disagree	Disagree	Disagree	Disagree	Disagree	Disagree	Disagree	Disagree	Disagree	Agree	Strongly agree	Strongly agree	Strongly agree	Strongly agree	Agree	Disagree	Disagree	Disagree	Disagree	Agree	Agree	Agree
39	Female	Christian	Primary	Trader	Married	10	Disagree	Disagree	Disagree	Disagree	Disagree	Disagree	Disagree	Disagree	Agree	Spouse, Others	Sister	They went with me to a health facility	I got tested when i was sick and i found out after	Disagree	Disagree	Disagree	Disagree	Disagree	Disagree	Disagree	Disagree	Disagree	Disagree	Disagree	Disagree	Disagree	Disagree	Disagree	Disagree	Disagree	Agree	Strongly agree	Strongly agree	Agree	Strongly agree	Strongly agree	Disagree	Strongly agree	Strongly agree	Strongly agree	Agree	Agree	Agree
66	Female	Christian	Primary	Farmer	Widowed	8	Disagree	Disagree	Disagree	Disagree	Disagree	Disagree	Disagree	Disagree	Disagree	Children		They went with me to a health facility	I got tested when i was sick and i found out after	Disagree	Disagree	Disagree	Disagree	Disagree	Disagree	Disagree	Disagree	Disagree	Disagree	Disagree	Disagree	Disagree	Disagree	Disagree	Disagree	Disagree	Disagree	Strongly agree	Strongly agree	Strongly agree	Strongly agree	Agree	Agree	Agree	Agree	Agree	Agree	Agree	Agree
55	Male	Christian	Primary	Fisherman	Divorced	2	Disagree	Disagree	Disagree	Disagree	Disagree	Disagree	Disagree	Disagree	Agree	Others	Ex wife	They went with me to a health facility	I got tested when i was sick and i found out after	Disagree	Disagree	Disagree	Disagree	Disagree	Disagree	Disagree	Disagree	Disagree	Disagree	Disagree	Disagree	Disagree	Disagree	Disagree	Disagree	Disagree	Disagree	Strongly agree	Strongly agree	Strongly agree	Strongly agree	Strongly agree	Disagree	Disagree	Disagree	Disagree	Agree	Agree	Agree
62	Female	Christian	Primary	Trader	Divorced	20	Disagree	Disagree	Disagree	Disagree	Disagree	Disagree	Disagree	Disagree	Agree	Children		I told them myself	I was made to take an HIV test (coercion)	Disagree	Disagree	Disagree	Disagree	Disagree	Disagree	Disagree	Disagree	Disagree	Disagree	Disagree	Disagree	Disagree	Disagree	Disagree	Disagree	Disagree	Disagree	Agree	Agree	Agree	Agree	Agree	Agree	Agree	Disagree	Disagree	Agree	Agree	Agree
51	Male	Christian	JHS	Driver	Married	7	Disagree	Disagree	Disagree	Disagree	Disagree	Disagree	Disagree	Disagree	Agree	Others	Siblings	They went with me to a health facility, A family member told them	I got tested when i was sick and i found out after	Disagree	Disagree	Disagree	Disagree	Disagree	Disagree	Disagree	Disagree	Disagree	Disagree	Disagree	Disagree	Disagree	Disagree	Disagree	Disagree	Disagree	Agree	Agree	Agree	Agree	Agree	Agree	Disagree	Disagree	Disagree	Disagree	Agree	Agree	Agree
58	Male	Christian	Tertiary	Civil servant	Married	2	Disagree	Disagree	Disagree, Agree	Agree	Disagree	Disagree	Disagree	Disagree	Agree	Spouse, Children, Others	Siblings	I told them myself	I got tested when i was sick and i found out after	Disagree	Disagree	Disagree	Disagree	Disagree	Disagree	Disagree	Disagree	Disagree	Disagree	Disagree	Disagree	Disagree	Disagree	Disagree	Disagree	Disagree	Disagree	Agree	Agree	Agree	Agree	Agree	Disagree	Disagree	Disagree	Disagree	Agree	Agree	Agree
51	Male	Christian	Primary	Farmer	Divorced	5	Disagree	Disagree	Disagree	Disagree	Disagree	Disagree	Disagree	Disagree	Agree	Others	Siblings	I told them myself, They went with me to a health facility	I got tested when i was sick and i found out after	Disagree	Disagree	Disagree	Disagree	Disagree	Disagree	Disagree	Disagree	Disagree	Disagree	Disagree	Disagree	Disagree	Disagree	Disagree	Disagree	Disagree	Disagree	Agree	Agree	Agree	Agree	Agree	Disagree	Disagree	Disagree	Disagree	Agree	Agree	Agree
18	Female	Christian	Secondary	Student	Single	8	Agree	Agree	Agree	Disagree	Agree	Disagree	Agree	Disagree	Agree	Parents		They went with me to a health facility	I got tested when i was sick and i found out after	Disagree	Disagree	Disagree	Disagree	Disagree	Disagree	Disagree	Disagree	Disagree	Disagree	Disagree	Disagree	Disagree	Agree	Agree	Agree	Disagree	Agree	Agree	Agree	Agree	Agree	Agree	Agree	Agree	Agree	Agree	Disagree	Agree	Agree
55	Female	Christian	Tertiary	Businesswoman	Married	10	Disagree	Disagree	Disagree	Disagree	Disagree	Disagree	Disagree	Disagree	Agree	Parents, Children		They went with me to a health facility, I told them myself	"Agree, I took the decision myself to be tested (i.e. it was voluntary) "	Disagree	Disagree	Disagree	Disagree	Disagree	Disagree	Disagree	Disagree	Disagree	Disagree	Disagree	Disagree	Disagree	Disagree	Disagree	Disagree	Disagree	Agree	Agree	Agree	Strongly agree	Strongly agree	Strongly agree	Disagree	Disagree	Disagree	Disagree	Agree	Agree	Agree
40	Female	Christian	Primary	Trader	Divorced	8	Disagree	Disagree	Disagree	Disagree	Disagree	Disagree	Disagree	Disagree	Agree	Parents, Others	Siblings	I told them myself, They went with me to a health facility	I got tested when i was sick and i found out after	Disagree	Disagree	Disagree	Disagree	Disagree	Disagree	Disagree	Disagree	Disagree	Disagree	Disagree	Disagree	Disagree	Disagree	Disagree	Disagree	Disagree	Agree	Agree	Agree	Disagree	Agree	Agree	Agree	Disagree	Disagree	Disagree	Agree	Agree	Strongly agree
40	Female	Christian	Primary	Cleaner	Divorced	3	Disagree	Disagree	Disagree	Disagree	Disagree	Disagree	Disagree	Disagree	Agree	Children		I told them myself	"Agree, I took the decision myself to be tested (i.e. it was voluntary) "	Disagree	Disagree	Disagree	Disagree	Disagree	Disagree	Disagree	Disagree	Disagree	Disagree	Disagree	Disagree	Disagree	Disagree	Disagree	Disagree	Disagree	Disagree	Agree	Agree	Agree	Agree	Agree	Agree	Agree	Agree	Disagree	Disagree	Agree	Agree
42	Female	Christian	Primary	Trader	Married	5	Disagree	Disagree	Disagree	Disagree	Disagree	Disagree	Disagree	Disagree	Agree	Spouse		They went with me to a health facility	I got tested when i was sick and i found out after	Disagree	Disagree	Disagree	Disagree	Disagree	Disagree	Disagree	Disagree	Disagree	Disagree	Disagree	Disagree	Disagree	Disagree	Disagree	Disagree	Disagree	Disagree	Agree	Agree	Agree	Agree	Agree	Agree	Agree	Agree	Disagree	Agree	Agree	Agree
58	Male	Christian	Tertiary	Teacher	Married	6	Disagree	Disagree	Disagree	Disagree	Disagree	Disagree	Disagree	Disagree	Agree	Children		They went with me to a health facility	I got tested when i was sick and i found out after	Disagree	Disagree	Disagree	Disagree	Disagree	Disagree	Disagree	Disagree	Disagree	Disagree	Disagree	Disagree	Disagree	Disagree	Disagree	Disagree	Disagree	Disagree	Strongly agree	Agree	Agree	Agree	Agree	Agree	Agree	Disagree	Agree	Agree	Agree	Agree
48	Male	Christian	JHS	Tailor	Divorced	11	Disagree	Agree	Agree	Disagree	Agree	Disagree	Disagree	Disagree	Agree		Siblings and Formal wife	A family member told them, They went with me to a health facility	I got tested when i was sick and i found out after	Disagree	Agree	Agree	Agree	Agree	Agree	Agree	Agree	Agree	Agree	Agree	Agree	Agree	Agree	Agree	Agree	Disagree	Agree	Strongly agree	Strongly agree	Agree	Strongly agree	Agree	Agree	Agree	Agree	Agree	Disagree	Agree	Agree
52	Female	Christian	JHS	Trader	Married	15	Disagree	Disagree	Disagree	Disagree	Disagree	Disagree	Disagree	Disagree	Agree	Spouse		They went with me to a health facility	I got tested when i was sick and i found out after	Disagree	Disagree	Disagree	Disagree	Disagree	Disagree	Disagree	Disagree	Disagree	Disagree	Disagree	Disagree	Disagree	Disagree	Disagree	Disagree	Disagree	Disagree	Agree	Agree	Agree	Agree	Agree	Disagree	Disagree	Disagree	Disagree	Agree	Agree	Agree
57	Female	Christian	JHS	Revenue Collector	Divorced	3	Disagree	Disagree	Disagree	Disagree	Disagree	Disagree	Disagree	Disagree	Agree	Children		They went with me to a health facility	I got tested when i was sick and i found out after	Disagree	Disagree	Disagree	Disagree	Disagree	Disagree	Disagree	Disagree	Disagree	Disagree	Disagree	Disagree	Disagree	Disagree	Disagree	Disagree	Disagree	Disagree	Agree	Agree	Agree	Agree	Agree	Disagree	Disagree	Disagree	Disagree	Agree	Agree	Agree
52	Male	Christian	Tertiary	Farmer and a driver	Divorced	17	Disagree	Disagree	Disagree	Disagree	Disagree	Disagree	Disagree	Disagree	Agree		Younger brother	They went with me to a health facility	I got tested when i was sick and i found out after	Disagree	Disagree	Disagree	Disagree	Disagree	Disagree	Disagree	Disagree	Disagree	Disagree	Disagree	Disagree	Disagree	Disagree	Disagree	Disagree	Disagree	Agree	Agree	Agree	Agree	Agree	Agree	Agree	Disagree	Disagree	Disagree	Agree	Agree	Agree
48	Female	Christian	Primary	Trader	Widowed	5	Disagree	Disagree	Disagree	Disagree	Disagree	Disagree	Disagree	Disagree	Agree	Parents		A family member told them	I got tested when i was sick and i found out after	Disagree	Disagree	Disagree	Disagree	Disagree	Disagree	Disagree	Disagree	Disagree	Disagree	Disagree	Disagree	Disagree	Disagree	Disagree	Disagree	Disagree	Agree	Agree	Agree	Agree	Agree	Agree	Disagree	Agree	Agree	Disagree	Agree	Agree	Agree
58	Male	Christian	Secondary	Businessman	Married	12	Disagree	Disagree	Disagree	Disagree	Disagree	Disagree	Disagree	Disagree	Agree	Children, Spouse		I told them myself, A family member told them, They went with me to a health facility	I got tested when i was sick and i found out after	Disagree	Disagree	Disagree	Disagree	Disagree	Disagree	Disagree	Disagree	Disagree	Disagree	Disagree	Disagree	Disagree	Disagree	Disagree	Disagree	Disagree	Agree	Agree	Agree	Agree	Agree	Agree	Disagree	Disagree	Disagree	Disagree	Agree	Agree	Agree
50	Female	Christian	Primary	Trader	Divorced	5	Disagree	Disagree	Disagree	Disagree	Disagree	Disagree	Disagree	Disagree	Agree	Children		They went with me to a health facility	I got tested when i was sick and i found out after	Disagree	Disagree	Disagree	Disagree	Disagree	Disagree	Disagree	Disagree	Disagree	Disagree	Disagree	Disagree	Disagree	Disagree	Disagree	Disagree	Disagree	Disagree	Agree	Agree	Agree	Agree	Agree	Agree	Disagree	Disagree	Disagree	Agree	Agree	Agree
20	Male	Christian	Secondary	Student	Single	0.2	Agree	Agree	Agree	Disagree	Agree	Disagree	Disagree	Disagree	Agree	Parents, Others	Siblings	They went with me to a health facility, A family member told them	I got tested when i was sick and i found out after	Disagree	Disagree	Disagree	Disagree	Disagree	Disagree	Disagree	Disagree	Disagree	Disagree	Disagree	Disagree	Disagree	Disagree	Disagree	Disagree	Disagree	Agree	Agree	Agree	Agree	Agree	Agree	Disagree	Disagree	Disagree	Disagree	Agree	Agree	Agree
47	Female	Christian	Primary	Businesswoman	Married	0.5	Disagree	Disagree	Disagree	Disagree	Disagree	Disagree	Disagree	Disagree	Agree	Spouse		They went with me to a health facility	I got tested when i was sick and i found out after	Disagree	Disagree	Disagree	Disagree	Disagree	Disagree	Disagree	Disagree	Disagree	Disagree	Disagree	Disagree	Disagree	Disagree	Disagree	Disagree	Disagree	Disagree	Agree	Agree	Agree	Strongly agree	Agree	Disagree	Disagree	Disagree	Disagree	Agree	Agree	Agree
58	Female	Christian	JHS	Fire officer	Divorced	4	Disagree	Disagree	Disagree	Disagree	Disagree	Disagree	Disagree	Disagree	Agree	Parents		They went with me to a health facility	I got tested when i was sick and i found out after	Disagree	Disagree	Disagree	Disagree	Disagree	Disagree		Disagree	Disagree	Disagree	Disagree	Disagree	Disagree	Disagree	Disagree	Disagree	Disagree	Agree	Agree	Agree	Agree	Strongly agree	Agree	Disagree	Disagree	Disagree	Disagree	Agree	Agree	Agree
40	Female	Christian	Primary	Fishmonger	Married	13	Disagree	Disagree	Disagree	Disagree	Disagree	Disagree	Disagree	Disagree	Agree	Children		They went with me to a health facility	I got tested when i was sick and i found out after	Disagree	Disagree	Disagree	Disagree	Disagree	Disagree	Disagree	Disagree	Disagree	Disagree	Disagree	Disagree	Disagree	Disagree	Disagree	Disagree	Disagree	Strongly agree	Strongly agree	Strongly agree	Strongly agree	Strongly agree	Strongly agree	Disagree	Disagree	Disagree	Disagree	Disagree	Agree	Agree
37	Female	Christian	JHS	Farmer	Married	2	Disagree	Disagree	Disagree	Disagree	Disagree	Disagree	Disagree	Disagree	Disagree	Spouse		They went with me to a health facility	I got tested when i was Pregnant and i found out after	Disagree	Disagree	Disagree	Disagree	Disagree	Disagree	Disagree	Disagree	Disagree	Disagree	Disagree	Disagree	Disagree	Disagree	Disagree	Disagree	Disagree	Disagree	Strongly agree	Strongly agree	Strongly agree	Strongly agree	Strongly agree	Strongly agree	Strongly agree	Agree	Disagree	Agree	Agree	Agree
52	Female	Christian	Primary	Trader	Divorced	12	Disagree	Disagree	Disagree	Agree	Disagree	Disagree	Disagree	Disagree, Agree	Agree	Children	Siblings	I told them myself, They went with me to a health facility	I was made to take an HIV test (coercion)	Disagree	Disagree	Disagree	Disagree	Disagree	Disagree	Disagree	Disagree	Disagree	Disagree	Agree	Disagree	Disagree	Disagree	Disagree	Disagree	Disagree	Agree	Agree	Agree	Agree	Agree	Agree	Disagree	Disagree	Disagree	Disagree	Agree	Agree	Agree
66	Male	Christian	JHS	Driver	Married	6	Agree	Agree	Agree	Agree	Disagree	Agree	Agree	Disagree	Agree	Others	Younger brother	They went with me to a health facility	I got tested when i was sick and i found out after	Disagree	Disagree	Disagree	Disagree	Disagree	Disagree	Disagree	Disagree	Disagree	Strongly agree	Disagree	Disagree	Disagree	Disagree	Disagree	Disagree	Disagree	Disagree	Strongly agree	Strongly agree	Strongly agree	Strongly agree	Strongly agree	Disagree	Disagree	Disagree	Disagree	Agree	Agree	Agree
58	Male	Christian	JHS	Sea man	Married	10	Disagree	Disagree	Agree	Disagree	Disagree	Agree	Disagree	Disagree	Agree	Children		I told them myself	I got tested when i was sick and i found out after	Disagree	Disagree	Disagree	Disagree	Disagree	Disagree	Disagree	Disagree	Disagree	Disagree	Agree	Disagree	Disagree	Disagree	Disagree	Disagree	Disagree	Disagree	Strongly agree	Strongly agree	Strongly agree	Strongly agree	Strongly agree	Disagree	Disagree	Disagree	Disagree	Agree	Agree	Agree
32	Female	Christian	Primary	Farmer	Married	5	Disagree	Disagree	Disagree	Disagree	Disagree	Disagree	Disagree	Disagree	Disagree	Spouse		They went with me to a health facility	I was made to take an HIV test (coercion)	Disagree	Disagree	Disagree	Disagree	Disagree	Disagree	Disagree	Disagree	Disagree	Disagree	Disagree	Disagree	Disagree	Agree	Disagree	Disagree	Disagree	Disagree	Strongly agree	Strongly agree	Strongly agree	Strongly agree	Strongly agree	Disagree	Disagree	Disagree	Disagree	Agree	Strongly agree	Strongly agree
38	Male	Christian	JHS	Farmer and a businessman	Married	6	Disagree	Disagree	Disagree	Disagree	Disagree	Disagree	Disagree	Disagree	Disagree	Spouse		They went with me to a health facility	I got tested when i was sick and i found out after	Disagree	Disagree	Disagree	Disagree	Disagree	Disagree	Disagree	Disagree	Disagree	Disagree	Disagree	Disagree	Disagree	Disagree	Disagree	Disagree	Disagree	Agree	Agree	Agree	Agree	Strongly agree	Agree	Disagree	Disagree	Disagree	Disagree	Agree	Agree	Agree
42	Female	Christian	JHS	Trader	Married	8	Disagree	Disagree	Disagree	Disagree	Disagree	Agree	Disagree	Disagree	Agree	Spouse, Parents		I told them myself, They went with me to a health facility	I got tested when i was Pregnant and i found out after	Disagree	Disagree	Disagree	Disagree	Disagree	Disagree	Disagree	Disagree	Disagree	Disagree	Disagree	Disagree	Disagree	Disagree	Disagree	Disagree	Disagree	Disagree	Strongly agree	Strongly agree	Strongly agree	Strongly agree	Agree	Disagree	Disagree	Disagree	Disagree	Agree	Strongly agree	Agree
40	Female	Christian	Primary	Trader	Widowed	1	Agree	Agree	Disagree	Agree	Agree	Agree	Agree	Disagree	Agree	Others	Siblings	I told them myself	I was made to take an HIV test (coercion)	Disagree	Disagree	Disagree	Disagree	Disagree	Disagree	Disagree	Disagree	Disagree	Disagree	Agree	Agree	Disagree	Disagree	Disagree	Disagree	Disagree	Agree	Strongly agree	Strongly agree	Strongly agree	Strongly agree	Agree	Agree	Disagree	Disagree	Disagree	Disagree	Strongly agree	Agree
46	Male	Christian	Tertiary	Cosmetologist	Single	4	Disagree	Disagree	Disagree	Disagree	Disagree	Disagree	Disagree	Disagree	Agree	Others	Current and ex gay partner	I told them myself	"Agree, I took the decision myself to be tested (i.e. it was voluntary) "	Disagree	Disagree	Disagree	Disagree	Agree	Disagree	Disagree	Disagree	Disagree	Disagree	Disagree	Disagree	Disagree	Disagree	Disagree	Disagree	Disagree	Disagree	Strongly agree	Strongly agree	Agree	Strongly agree	Strongly agree	Disagree	Disagree	Disagree	Disagree	Agree	Strongly agree	Disagree
37	Female	Christian	Primary	Trader	Co-habiting	7	Agree	Agree	Agree	Agree	Agree	Agree	Agree	Disagree	Agree	Spouse, Parents		I told them myself, They went with me to a health facility	I got tested when i was sick and i found out after	Disagree	Disagree	Disagree	Disagree	Disagree	Disagree	Disagree	Disagree	Disagree	Disagree	Agree	Disagree	Disagree	Agree	Agree	Agree	Disagree	Agree	Strongly agree	Strongly agree	Strongly agree	Strongly agree	Strongly agree	Strongly agree	Agree	Agree	Agree	Disagree	Strongly agree	Strongly agree
63	Male	Christian	JHS	Mason	Divorced	4	Disagree	Disagree	Disagree	Disagree	Disagree	Disagree	Disagree	Disagree	Agree	Others	Ex wife	They went with me to a health facility	I got tested when i was sick and i found out after	Disagree	Disagree	Disagree	Disagree	Disagree	Disagree	Disagree	Disagree	Disagree	Disagree	Disagree	Disagree	Disagree	Disagree	Disagree	Disagree	Disagree	Agree	Strongly agree	Strongly agree	Strongly agree	Strongly agree	Strongly agree	Strongly disagree	Disagree	Strongly disagree	Strongly disagree	Agree	Agree	Agree
50	Female	Christian	Secondary	Teacher	Widowed	10	Disagree	Disagree	Disagree	Disagree	Disagree	Disagree	Agree	Disagree	Agree	Children		I told them myself	I got tested when i was sick and i found out after	Disagree	Disagree	Disagree	Disagree	Disagree	Disagree	Disagree	Disagree	Disagree	Disagree	Agree	Disagree	Disagree	Disagree	Disagree	Disagree	Disagree	Disagree	Agree	Agree	Agree	Agree	Agree	Strongly disagree	Strongly disagree	Strongly disagree	Strongly disagree	Agree	Agree	Agree
65	Female	Christian	JHS	Trader	Widowed	16	Disagree	Disagree	Disagree	Disagree	Disagree	Disagree	Disagree	Disagree	Agree	Children		I told them myself	I got tested when i was sick and i found out after	Disagree	Disagree	Disagree	Disagree	Disagree	Disagree	Disagree	Disagree	Disagree	Disagree	Agree	Disagree	Disagree	Disagree	Disagree	Agree	Disagree	Agree	Strongly agree	Strongly agree	Strongly agree	Strongly agree	Strongly agree	Agree	Disagree	Agree	Disagree	Agree	Agree	Agree
32	Female	Christian	JHS	Trader	Divorced	7	Disagree	Disagree	Disagree	Disagree	Disagree	Disagree	Disagree	Disagree	Agree	Others	Grandmother	They went with me to a health facility	I got tested when i was Pregnant and i found out after	Disagree	Disagree	Disagree	Disagree	Disagree	Disagree	Disagree	Disagree	Disagree	Disagree	Disagree	Disagree	Disagree	Disagree	Disagree	Disagree	Disagree	Agree	Agree	Agree	Agree	Agree	Agree	Disagree	Disagree	Disagree	Disagree	Disagree	Agree	Agree
38	Female	Christian	JHS	Trader	Married	9	Disagree	Disagree	Disagree	Disagree	Disagree	Disagree	Disagree	Disagree	Agree	Spouse		They went with me to a health facility	I got tested when i was Pregnant and i found out after	Disagree	Disagree	Disagree	Disagree	Disagree	Disagree	Disagree	Disagree	Disagree	Disagree	Disagree	Disagree	Disagree	Disagree	Disagree	Disagree	Disagree	Disagree	Agree	Strongly agree	Agree	Agree	Agree	Disagree	Disagree	Disagree	Disagree	Agree	Agree	Agree
59	Female	Christian	JHS	Trader	Married	9	Disagree	Disagree	Disagree	Disagree	Disagree	Disagree	Disagree	Disagree	Agree	Spouse		I told them myself	I got tested when i was Pregnant and i found out after	Disagree	Disagree	Disagree	Disagree	Disagree	Disagree	Disagree	Disagree	Disagree	Disagree	Disagree	Disagree	Disagree	Disagree	Disagree	Disagree	Disagree	Disagree	Agree	Agree	Agree	Agree	Agree	Disagree	Disagree	Disagree	Disagree	Agree	Agree	Agree
60	Female	Christian	Primary	Fishmonger	Married	0.25	Disagree	Disagree	Disagree	Disagree	Disagree	Disagree	Disagree	Disagree	Agree	Children		I told them myself, They went with me to a health facility	I got tested when i was sick and i found out after	Disagree	Disagree	Disagree	Disagree	Disagree	Disagree	Disagree	Disagree	Disagree	Disagree	Disagree	Disagree	Disagree	Disagree	Disagree	Disagree	Disagree	Agree	Agree	Agree	Agree	Agree	Agree	Disagree	Disagree	Disagree	Disagree	Agree	Agree	Agree
65	Female	Christian	Primary	Unemployed	Widowed	20	Disagree	Disagree	Disagree	Disagree	Disagree	Disagree	Disagree	Disagree	Disagree				I got tested when i was sick and i found out after	Disagree	Disagree	Disagree	Disagree	Disagree	Disagree	Disagree	Disagree	Disagree	Disagree	Disagree	Disagree	Disagree	Disagree	Disagree	Disagree	Disagree	Agree	Agree	Agree	Agree	Agree	Agree	Disagree	Disagree	Disagree	Disagree	Agree	Agree	Disagree
50	Female	Christian	JHS	Trader	Divorced	1	Disagree	Disagree	Disagree	Disagree	Disagree	Disagree	Disagree	Disagree	Agree	Others	Siblings	They went with me to a health facility, I told them myself	I got tested when i was sick and i found out after	Disagree	Disagree	Disagree	Disagree	Disagree	Disagree	Disagree	Disagree	Disagree	Disagree	Disagree	Disagree	Disagree	Disagree	Disagree	Disagree	Disagree	Agree	Agree	Agree	Agree	Agree	Agree	Disagree	Disagree	Disagree	Disagree	Agree	Agree	Disagree
18	Male	Christian	Secondary	SHS graduate	Single	4	Agree	Agree	Agree	Disagree	Agree	Agree	Agree	Disagree	Agree	Others	Siblings	They went with me to a health facility, I told them myself	I got tested when i was sick and i found out after	Disagree	Disagree	Disagree	Disagree	Disagree	Disagree	Disagree	Agree	Agree	Disagree	Agree	Disagree	Disagree	Agree	Disagree	Disagree	Disagree	Agree	Agree	Agree	Agree	Agree	Agree	Agree	Agree	Agree	Agree	Disagree	Agree	Agree
66	Female	Christian	JHS	Farmer	Widowed	4	Disagree	Disagree	Disagree	Disagree	Disagree	Disagree	Disagree	Disagree	Agree	Children		They went with me to a health facility, I told them myself	I got tested when i was sick and i found out after	Disagree	Disagree	Disagree	Disagree	Disagree	Disagree	Disagree	Disagree	Disagree	Disagree	Agree	Disagree	Disagree	Disagree	Disagree	Disagree	Disagree	Agree	Agree	Agree	Agree	Agree	Agree	Disagree	Disagree	Disagree	Disagree	Agree	Agree	Agree
62	Female	Christian	JHS	Trader	Widowed	13	Disagree	Disagree	Disagree	Agree	Disagree	Disagree	Disagree	Disagree	Agree	Children		They went with me to a health facility	I was made to take an HIV test (coercion)	Disagree	Disagree	Disagree	Disagree	Disagree	Disagree	Disagree	Disagree	Disagree	Disagree	Disagree	Disagree	Disagree	Disagree	Disagree	Disagree	Disagree	Agree	Agree	Agree	Agree	Agree	Agree	Disagree	Disagree	Disagree	Disagree	Agree	Agree	Agree
54	Female	Christian	JHS	Trader	Divorced	0.7	Disagree	Disagree	Agree	Disagree	Disagree	Agree	Agree	Disagree	Disagree	Others	Siblings	They went with me to a health facility	I got tested when i was sick and i found out after	Disagree	Disagree	Disagree	Disagree	Disagree	Agree	Agree	Agree	Agree	Agree	Disagree	Agree	Agree	Agree	Agree	Agree	Disagree	Agree	Agree	Agree	Agree	Agree	Agree	Agree	Agree	Agree	Agree	Disagree	Agree	Agree
45	Female	Christian	JHS	Trader	Widowed	12	Disagree	Disagree	Disagree	Disagree	Disagree	Disagree	Disagree	Disagree	Agree	Parents		I told them myself	I got tested when i was Pregnant and i found out after	Disagree	Disagree	Disagree	Disagree	Disagree	Disagree	Disagree	Disagree	Disagree	Disagree	Disagree	Disagree	Disagree	Disagree	Disagree	Disagree	Disagree	Agree	Strongly agree	Strongly agree	Agree	Agree	Agree	Disagree	Agree	Disagree	Disagree	Agree	Agree	Agree
55	Female	Christian	JHS	Caterer	Divorced	4	Disagree	Disagree	Disagree	Disagree	Disagree	Disagree	Disagree	Disagree	Disagree	Parents, Others	Siblings	I told them myself, They went with me to a health facility	I got tested when i was sick and i found out after	Agree	Agree	Agree	Agree	Agree	Agree	Agree	Agree	Agree	Agree	Agree	Agree	Agree	Agree	Agree	Agree	Disagree	Strongly agree	Strongly agree	Agree	Strongly agree	Strongly agree	Strongly agree	Agree	Agree	Agree	Agree	Disagree	Agree	Agree
43	Female	Christian	Primary	Trader	Divorced	17	Disagree	Disagree	Disagree	Disagree	Disagree	Disagree	Disagree	Disagree	Agree	Spouse		I told them myself	I got tested when i was sick and i found out after	Disagree	Disagree	Disagree	Disagree	Disagree	Disagree	Disagree	Disagree	Disagree	Disagree	Disagree	Disagree	Disagree	Disagree	Disagree	Disagree	Disagree	Agree	Agree	Agree	Agree	Strongly agree	Agree	Agree	Agree	Disagree	Disagree	Disagree	Agree	Agree
55	Female	Christian	Primary	Trader	Divorced	1	Agree	Agree	Agree	Disagree	Agree	Agree	Agree	Disagree	Disagree				I got tested when i was sick and i found out after	Disagree	Disagree	Disagree	Disagree	Disagree	Disagree	Disagree	Disagree	Disagree	Disagree	Agree	Disagree	Disagree	Disagree	Disagree	Disagree	Disagree	Disagree	Strongly agree	Strongly agree	Disagree	Strongly agree	Agree	Agree	Agree	Agree	Disagree	Disagree	Agree	Agree
43	Female	Christian	Primary	Farmer	Married	9	Disagree	Disagree	Disagree	Disagree	Agree	Agree	Agree	Disagree	Agree	Spouse, Others	Sister	They went with me to a health facility	I got tested when i was sick and i found out after	Disagree	Disagree	Disagree	Disagree	Disagree	Disagree	Disagree	Disagree	Disagree	Disagree	Disagree	Disagree	Disagree	Disagree	Disagree	Disagree	Disagree	Agree	Agree	Agree	Strongly agree	Agree	Agree	Disagree	Agree	Disagree	Disagree	Disagree	Agree	Agree
62	Female	Muslim	Primary	Trader	Widowed	5	Disagree	Disagree	Disagree	Disagree	Disagree	Disagree	Disagree	Disagree	Agree	Children		They went with me to a health facility	I got tested when i was sick and i found out after	Disagree	Disagree	Disagree	Disagree	Disagree	Disagree	Disagree	Disagree	Disagree	Disagree	Agree	Disagree	Disagree	Disagree	Disagree	Disagree	Disagree	Strongly agree	Strongly agree	Strongly agree	Strongly agree	Strongly agree	Agree	Disagree	Agree	Agree	Disagree	Agree	Agree	Agree
61	Male	Christian	Primary	Farmer	Married	8	Disagree	Disagree	Disagree	Disagree	Disagree	Disagree	Disagree	Disagree	Agree	Spouse, Children		I told them myself, They went with me to a health facility	I got tested when i was sick and i found out after	Disagree	Disagree	Disagree	Disagree	Disagree	Disagree	Disagree	Disagree	Agree	Agree	Agree	Agree	Agree	Agree	Agree	Disagree	Disagree	Strongly agree	Strongly agree	Strongly agree	Strongly agree	Strongly agree	Strongly agree	Agree	Agree	Agree	Agree	Disagree	Strongly agree	Agree
48	Male	Christian	Primary	Farmer	Married	4	Disagree	Disagree	Disagree	Disagree	Disagree	Disagree	Disagree	Disagree	Agree	Spouse		They went with me to a health facility	I was made to take an HIV test (coercion)	Disagree	Disagree	Disagree	Strongly disagree	Strongly disagree	Strongly disagree	Strongly disagree	Disagree	Disagree	Disagree	Agree	Agree	Agree	Agree	Disagree	Disagree	Disagree	Agree	Strongly agree	Strongly agree	Agree	Strongly agree	Agree	Agree	Disagree	Disagree	Disagree	Agree	Agree	Agree
45	Female	Christian	Primary	Farmer	Divorced	5	Disagree	Disagree	Disagree	Agree	Disagree	Disagree	Disagree	Disagree	Disagree				I was made to take an HIV test (coercion)	Disagree	Disagree	Disagree	Disagree	Disagree	Disagree	Disagree	Disagree	Disagree	Disagree	Disagree	Disagree	Disagree	Disagree	Disagree	Disagree	Disagree	Disagree	Strongly agree	Strongly agree	Disagree	Strongly agree	Strongly agree	Disagree	Disagree	Disagree	Disagree	Agree	Strongly agree	Agree
62	Male	Christian	JHS	Trader	Divorced	2	Disagree	Disagree	Disagree	Disagree	Disagree	Disagree	Disagree	Disagree	Agree	Others	Sister	They went with me to a health facility	I got tested when i was sick and i found out after	Disagree	Disagree	Disagree	Disagree	Disagree	Disagree	Disagree	Disagree	Disagree	Disagree	Disagree	Disagree	Agree	Disagree	Disagree	Disagree	Disagree	Agree	Strongly agree	Strongly agree	Strongly agree	Strongly agree	Strongly agree	Disagree	Disagree	Disagree	Disagree	Agree	Agree	Agree
53	Male	Christian	JHS	Security guard	Married	7	Disagree	Disagree	Disagree	Disagree	Disagree	Disagree	Disagree	Disagree	Disagree	Others	Siblings	They went with me to a health facility	I got tested when i was sick and i found out after	Disagree	Disagree	Disagree	Disagree	Disagree	Disagree	Disagree	Disagree	Disagree	Disagree	Disagree	Disagree	Agree	Disagree	Disagree	Disagree	Disagree	Agree	Agree	Agree	Agree	Agree	Agree	Disagree	Disagree	Disagree	Disagree	Agree	Agree	Agree
52	Male	Christian	Primary	Mason	Married	1	Disagree	Disagree	Disagree	Disagree	Disagree	Disagree	Disagree	Disagree	Disagree	Spouse		They went with me to a health facility	"Agree, I took the decision myself to be tested (i.e. it was voluntary) "	Disagree	Disagree	Disagree	Disagree	Disagree	Disagree	Disagree	Disagree	Disagree	Disagree	Disagree	Disagree	Disagree	Disagree	Disagree	Disagree	Disagree	Agree	Strongly agree	Strongly agree	Strongly agree	Strongly agree	Agree	Disagree	Disagree	Disagree	Disagree	Agree	Strongly agree	Agree
53	Female	Muslim	Primary	Business woman	Widowed	7	Disagree	Disagree	Disagree	Agree	Disagree	Agree	Agree	Disagree	Disagree	Others, Children	Sister	I told them myself, They went with me to a health facility	I got tested when i was sick and i found out after	Disagree	Disagree	Disagree	Disagree	Disagree	Disagree	Disagree	Disagree	Disagree	Disagree	Disagree	Agree	Agree	Agree	Agree	Agree	Disagree	Strongly agree	Strongly agree	Strongly agree	Strongly agree	Strongly agree	Strongly agree	Agree	Agree	Agree	Agree	Disagree	Strongly agree	Agree
27	Female	Christian	Primary	Seamstress	Co-habiting	1	Agree	Agree	Disagree	Agree	Agree	Agree	Agree	Disagree	Disagree				I got tested when i was sick and i found out after	Disagree	Disagree	Disagree	Disagree	Disagree	Disagree	Disagree	Disagree	Disagree	Disagree	Disagree	Disagree	Disagree	Disagree	Disagree	Disagree	Disagree	Disagree	Strongly agree	Strongly agree	Disagree	Strongly agree	Agree	Agree	Agree	Agree	Disagree	Disagree	Strongly agree	Agree
47	Female	Christian	Primary	Unemployed	Divorced	5	Disagree	Disagree	Disagree	Disagree	Disagree	Disagree	Disagree	Disagree	Disagree	Others	Sister	They went with me to a health facility	I got tested when i was sick and i found out after	Disagree	Disagree	Disagree	Disagree	Disagree	Disagree	Disagree	Disagree	Disagree	Disagree	Disagree	Disagree	Disagree	Disagree	Disagree	Disagree	Disagree	Agree	Strongly agree	Agree	Strongly agree	Strongly agree	Strongly agree	Disagree	Disagree	Disagree	Disagree	Agree	Agree	Agree
49	Male	Christian	JHS	Farmer	Married	8	Disagree	Disagree	Disagree	Agree	Disagree	Disagree	Disagree	Disagree	Disagree	Spouse		They went with me to a health facility	I was made to take an HIV test (coercion)	Disagree	Disagree	Disagree	Disagree	Disagree	Disagree	Disagree	Disagree	Disagree	Disagree	Disagree	Disagree	Disagree	Disagree	Disagree	Disagree	Disagree	Agree	Strongly agree	Strongly agree	Strongly agree	Strongly agree	Strongly agree	Disagree	Disagree	Disagree	Disagree	Agree	Strongly agree	Agree
56	Female	Christian	JHS	Seamstress	Widowed	1	Disagree	Disagree	Disagree	Agree	Disagree	Disagree	Disagree	Disagree	Disagree				I got tested when i was sick and i found out after	Disagree	Disagree	Disagree	Disagree	Disagree	Disagree	Disagree	Disagree	Disagree	Disagree	Disagree	Disagree	Disagree	Disagree	Disagree	Disagree	Disagree	Agree	Strongly agree	Strongly agree	Strongly agree	Strongly agree	Agree	Disagree	Disagree	Disagree	Disagree	Strongly disagree	Strongly agree	Strongly agree
24	Female	Christian	JHS	Seamstress	Single	4	Agree	Agree	Agree	Disagree	Agree	Agree	Agree	Disagree	Agree	Parents		They went with me to a health facility	I got tested when i was sick and i found out after	Disagree	Disagree	Disagree	Disagree	Disagree	Disagree	Disagree	Disagree	Disagree	Disagree	Disagree	Disagree	Disagree	Disagree	Disagree	Disagree	Disagree	Strongly agree	Strongly agree	Strongly agree	Strongly agree	Strongly agree	Strongly agree	Agree	Agree	Agree	Agree	Strongly disagree	Strongly agree	Strongly agree
55	Male	Christian	JHS	Security personnel	Married	5	Disagree	Disagree	Disagree	Disagree	Disagree	Disagree	Disagree	Disagree	Agree	Spouse		They went with me to a health facility	I got tested when i was sick and i found out after	Disagree	Disagree	Disagree	Disagree	Disagree	Disagree	Disagree	Disagree	Disagree	Disagree	Disagree	Disagree	Disagree	Disagree	Disagree	Disagree	Disagree	Agree	Strongly agree	Strongly agree	Strongly agree	Strongly agree	Strongly agree	Agree	Agree	Disagree	Disagree	Agree	Agree	Agree
30	Female	Christian	Primary	Trader	Single	5	Agree	Agree	Disagree	Agree	Disagree	Agree	Agree	Disagree	Agree	Parents		They went with me to a health facility	I got tested when i was sick and i found out after	Disagree	Disagree	Disagree	Disagree	Disagree	Disagree	Disagree	Disagree	Disagree	Disagree	Disagree	Disagree	Disagree	Disagree	Disagree	Disagree	Disagree	Strongly agree	Strongly agree	Strongly agree	Strongly agree	Strongly agree	Strongly agree	Agree	Agree	Agree	Agree	Disagree	Strongly agree	Strongly agree
45	Female	Christian	Primary	Trader	Divorced	10	Disagree	Disagree	Disagree	Agree	Disagree	Agree	Agree	Disagree	Disagree				I was made to take an HIV test (coercion)	Disagree	Disagree	Disagree	Disagree	Disagree	Disagree	Disagree	Disagree	Disagree	Disagree	Disagree	Disagree	Disagree	Disagree	Disagree	Disagree	Disagree	Agree	Strongly agree	Strongly agree	Disagree	Strongly agree	Strongly agree	Agree	Agree	Strongly agree	Strongly agree	Strongly disagree	Strongly agree	Strongly agree
28	Male	Christian	JHS	Driver	Co-habiting	2	Agree	Agree	Agree	Disagree	Disagree	Agree	Agree	Disagree	Disagree				I got tested when i was sick and i found out after	Disagree	Disagree	Disagree	Disagree	Disagree	Disagree	Disagree	Disagree	Disagree	Disagree	Agree	Disagree	Disagree	Disagree	Strongly disagree	Strongly disagree	Strongly disagree	Disagree	Strongly agree	Strongly agree	Disagree	Strongly agree	Strongly agree	Disagree	Agree	Agree	Disagree	Disagree	Strongly agree	Disagree
56	Female	Christian	Primary	Trader	Divorced	4	Disagree	Disagree	Disagree	Disagree	Disagree	Disagree	Disagree	Disagree	Disagree	Children, Others	Siblings	They went with me to a health facility, I told them myself	I got tested when i was sick and i found out after	Disagree	Disagree	Disagree	Disagree	Disagree	Disagree	Disagree	Disagree	Disagree	Disagree	Disagree	Strongly disagree	Strongly disagree	Strongly disagree	Strongly disagree	Strongly disagree	Strongly disagree	Strongly agree	Strongly agree	Strongly agree	Strongly agree	Strongly agree	Agree	Agree	Agree	Disagree	Disagree	Agree	Strongly agree	Strongly agree
71	Female	Christian	Primary	Trader	Divorced	5	Disagree	Disagree	Disagree	Disagree	Disagree	Disagree	Disagree	Disagree	Disagree	Others	Sister	They went with me to a health facility	I got tested when i was sick and i found out after	Disagree	Disagree	Disagree	Disagree	Disagree	Disagree	Disagree	Disagree	Disagree	Disagree	Disagree	Disagree	Disagree	Disagree	Disagree	Disagree	Strongly disagree	Strongly agree	Agree	Disagree	Agree	Strongly agree	Strongly disagree	Disagree	Strongly disagree	Strongly disagree	Strongly disagree	Strongly disagree	Strongly agree	Disagree
50	Female	Christian	Primary	Trader	Co-habiting	7	Disagree	Disagree	Disagree	Disagree	Disagree	Disagree	Disagree	Disagree	Disagree	Children, Others	Sister	They went with me to a health facility	I got tested when i was sick and i found out after	Disagree	Disagree	Disagree	Disagree	Disagree	Disagree	Disagree	Disagree	Disagree	Disagree	Disagree	Disagree	Disagree	Strongly disagree	Strongly disagree	Strongly disagree	Disagree	Agree	Strongly agree	Strongly agree	Strongly agree	Strongly agree	Strongly agree	Agree	Agree	Disagree	Disagree	Strongly agree	Strongly agree	Disagree
72	Female	Christian	Primary	Seamstress	Widowed	6	Disagree	Disagree	Disagree	Disagree	Disagree	Disagree	Disagree	Disagree	Agree	Children		They went with me to a health facility	I got tested when i was sick and i found out after	Disagree	Disagree	Disagree	Disagree	Disagree	Disagree	Disagree	Disagree	Disagree	Disagree	Disagree	Disagree	Disagree	Disagree	Disagree	Disagree	Disagree	Agree	Strongly agree	Agree	Agree	Strongly agree	Agree	Disagree	Disagree	Disagree	Disagree	Agree	Agree	Agree
61	Female	Christian	Primary	Trader	Divorced	10	Disagree	Disagree	Disagree	Disagree	Disagree	Disagree	Disagree	Disagree	Disagree	Children		They went with me to a health facility	I got tested when i was sick and i found out after	Disagree	Disagree	Disagree	Disagree	Disagree	Disagree	Disagree	Disagree	Disagree	Disagree	Disagree	Disagree	Disagree	Disagree	Disagree	Disagree	Disagree	Disagree	Agree	Strongly agree	Agree	Strongly agree	Strongly agree	Disagree	Disagree	Strongly disagree	Disagree	Strongly disagree	Agree	Strongly agree
64	Female	Christian	Primary	Farmer	Married	1	Disagree	Disagree	Disagree	Disagree	Disagree	Disagree	Disagree	Disagree	Agree	Spouse, Children		They went with me to a health facility	I got tested when i was sick and i found out after	Disagree	Disagree	Disagree	Disagree	Disagree	Disagree	Disagree	Disagree	Disagree	Disagree	Disagree	Disagree	Disagree	Disagree	Disagree	Disagree	Disagree	Agree	Strongly agree	Strongly agree	Strongly agree	Strongly agree	Strongly agree	Strongly disagree	Strongly disagree	Strongly disagree	Strongly disagree	Agree	Agree	Agree
58	Male	Christian	JHS	Driver	Married	2	Disagree	Disagree	Disagree	Disagree	Disagree	Disagree	Disagree	Disagree	Agree	Spouse		They went with me to a health facility	I got tested when i was sick and i found out after	Disagree	Disagree	Disagree	Disagree	Disagree	Disagree	Disagree	Disagree	Disagree	Strongly disagree	Strongly disagree	Disagree	Disagree	Disagree	Disagree	Disagree	Disagree	Agree	Agree	Agree	Agree	Strongly agree	Agree	Agree	Agree	Disagree	Disagree	Agree	Agree	Agree
60	Male	Christian	Primary	Farmer	Married	8	Disagree	Disagree	Disagree	Agree	Disagree	Disagree	Disagree	Disagree	Agree	Spouse		They went with me to a health facility	I was made to take an HIV test (coercion)	Strongly disagree	Strongly disagree	Agree	Disagree	Strongly disagree	Strongly disagree	Strongly disagree	Disagree	Disagree	Disagree	Disagree	Disagree	Disagree	Disagree	Disagree	Disagree	Disagree	Agree	Agree	Strongly agree	Agree	Strongly agree	Agree	Disagree	Disagree	Disagree	Disagree	Agree	Agree	Agree
27	Female	Christian	Primary	Trader	Married	3	Disagree	Disagree	Disagree	Disagree	Disagree	Disagree	Disagree	Disagree	Agree	Others	Sister	They went with me to a health facility	I got tested when i was sick and i found out after	Disagree	Disagree	Disagree	Disagree	Disagree	Disagree	Disagree	Disagree	Disagree	Disagree	Disagree	Disagree	Disagree	Disagree	Disagree	Disagree	Disagree	Agree	Agree	Agree	Agree	Agree	Agree	Disagree	Disagree	Disagree	Disagree	Agree	Agree	Agree
57	Female	Christian	Primary	Trader	Widowed	10	Disagree	Disagree	Disagree	Disagree	Disagree	Disagree	Disagree	Disagree	Disagree				I got tested when i was sick and i found out after	Disagree	Disagree	Disagree	Disagree	Disagree	Disagree	Disagree	Disagree	Disagree	Disagree	Disagree	Disagree	Disagree	Disagree	Disagree	Disagree	Disagree	Agree	Agree	Agree	Disagree	Agree	Agree	Disagree	Disagree	Disagree	Disagree	Agree	Agree	Agree
57	Female	Christian	Primary	Trader	Widowed	6	Disagree	Disagree	Disagree	Disagree	Disagree	Disagree	Disagree	Disagree	Agree	Children		I told them myself	I got tested when i was sick and i found out after	Disagree	Disagree	Disagree	Disagree	Disagree	Disagree	Disagree	Disagree	Disagree	Disagree	Disagree	Disagree	Agree	Disagree	Disagree	Disagree	Disagree	Agree	Agree	Agree	Agree	Agree	Agree	Disagree	Disagree	Disagree	Disagree	Agree	Agree	Agree
50	Female	Christian	Primary	Fish monger	Married	15	Disagree	Disagree	Disagree	Disagree	Disagree	Disagree	Disagree	Disagree	Agree	Spouse		I told them myself	I got tested when i was sick and i found out after	Disagree	Disagree	Disagree	Disagree	Disagree	Disagree	Disagree	Disagree	Disagree	Disagree	Disagree	Disagree	Disagree	Disagree	Disagree	Disagree	Disagree	Agree	Agree	Agree	Agree	Strongly agree	Agree	Agree	Disagree	Disagree	Disagree	Agree	Agree	Agree
48	Male	Christian	Primary	Fisherman	Married	20	Disagree	Disagree	Disagree	Disagree	Disagree	Disagree	Disagree	Disagree	Disagree	Spouse		They went with me to a health facility	I was made to take an HIV test (coercion)	Disagree	Disagree	Disagree	Disagree	Disagree	Disagree	Disagree	Disagree	Disagree	Disagree	Disagree	Disagree	Agree	Disagree	Disagree	Disagree	Disagree	Agree	Strongly agree	Strongly agree	Agree	Strongly agree	Agree	Disagree	Disagree	Disagree	Disagree	Agree	Agree	Agree
46	Female	Christian	Primary	Trader	Married	2	Disagree	Disagree	Disagree	Disagree	Disagree	Disagree	Disagree	Disagree	Agree	Spouse, Others	Brothers and sisters	I told them myself	I got tested when i was sick and i found out after	Disagree	Disagree	Disagree	Disagree	Disagree	Disagree	Disagree	Disagree	Disagree	Disagree	Disagree	Disagree	Disagree	Disagree	Disagree	Disagree	Disagree	Agree	Strongly agree	Agree	Agree	Strongly agree	Agree	Disagree	Disagree	Disagree	Disagree	Agree	Agree	Agree
63	Male	Christian	JHS	Steel bender	Married	2	Disagree	Disagree	Disagree	Agree	Disagree	Disagree	Disagree	Disagree	Agree	Spouse, Children		I told them myself	I was made to take an HIV test (coercion)	Disagree	Disagree	Disagree	Disagree	Disagree	Disagree	Disagree	Disagree	Disagree	Disagree	Disagree	Disagree	Disagree	Disagree	Disagree	Disagree	Disagree	Agree	Agree	Agree	Agree	Strongly agree	Agree	Disagree	Disagree	Disagree	Disagree	Agree	Agree	Agree
42	Male	Christian	Primary	Cleaner	Married	15	Disagree	Disagree	Disagree	Disagree	Disagree	Disagree	Agree	Disagree	Agree	Others	Brother and sister	I told them myself	I got tested when i was sick and i found out after	Disagree	Disagree	Disagree	Disagree	Disagree	Disagree	Disagree	Disagree	Disagree	Disagree	Disagree	Disagree	Disagree	Disagree	Disagree	Disagree	Disagree	Agree	Agree	Strongly agree	Agree	Agree	Agree	Disagree	Disagree	Disagree	Disagree	Agree	Agree	Agree
42	Female	Christian	Primary	Seamstress	Divorced	7	Disagree	Disagree	Disagree	Disagree	Disagree	Disagree	Disagree	Disagree	Agree	Parents, Others	Sister	I told them myself, They went with me to a health facility	I got tested when i was sick and i found out after	Disagree	Disagree	Disagree	Disagree	Disagree	Disagree	Disagree	Disagree	Disagree	Disagree	Disagree	Disagree	Disagree	Disagree	Disagree	Disagree	Disagree	Agree	Strongly agree	Agree	Agree	Strongly agree	Agree	Disagree	Disagree	Disagree	Disagree	Agree	Agree	Agree
67	Female	Christian	Primary	Traditional birth attendant	Widowed	4	Disagree	Disagree	Agree	Disagree	Disagree	Disagree	Disagree	Disagree	Agree	Children		They went with me to a health facility	I got tested when i was sick and i found out after	Disagree	Disagree	Disagree	Disagree	Disagree	Disagree	Disagree	Disagree	Disagree	Disagree	Disagree	Disagree	Disagree	Disagree	Disagree	Disagree	Disagree	Agree	Strongly agree	Strongly agree	Agree	Strongly agree	Strongly agree	Disagree	Disagree	Disagree	Disagree	Agree	Agree	Agree
70	Male	Christian	Primary	Farmer	Widowed	6	Disagree	Disagree	Disagree	Disagree	Disagree	Disagree	Disagree	Disagree	Agree	Children, Others	Brothers	They went with me to a health facility	I got tested when i was sick and i found out after	Disagree	Disagree	Disagree	Disagree	Disagree	Disagree	Disagree	Disagree	Disagree	Disagree	Disagree	Disagree	Disagree	Disagree	Disagree	Disagree	Agree	Agree	Strongly agree	Strongly agree	Agree	Strongly agree	Agree	Disagree	Disagree	Disagree	Disagree	Agree	Agree	Agree
66	Female	Christian	Primary	Farmer	Widowed	10	Disagree	Disagree	Disagree	Agree	Disagree	Disagree	Disagree	Disagree	Disagree	Others	Brother	I told them myself	I was made to take an HIV test (coercion)	Disagree	Disagree	Disagree	Disagree	Disagree	Disagree	Disagree	Disagree	Disagree	Disagree	Strongly disagree	Disagree	Disagree	Disagree	Disagree	Disagree	Disagree	Agree	Agree	Agree	Agree	Strongly agree	Agree	Disagree	Disagree	Disagree	Disagree	Agree	Agree	Agree
56	Female	Christian	Primary	Trader	Divorced	9	Disagree	Disagree	Disagree	Disagree	Disagree	Disagree	Disagree	Disagree	Agree	Parents		I told them myself	I got tested when i was sick and i found out after	Disagree	Disagree	Disagree	Disagree	Disagree	Disagree	Disagree	Disagree	Disagree	Disagree	Disagree	Disagree	Disagree	Disagree	Disagree	Disagree	Disagree	Disagree	Strongly agree	Strongly agree	Agree	Strongly agree	Agree	Disagree	Disagree	Disagree	Disagree	Agree	Strongly agree	Agree
37	Female	Christian	Primary	Trader	Divorced	13	Disagree	Disagree	Disagree	Disagree	Disagree	Disagree	Disagree	Disagree	Agree	Others	Sister	They went with me to a health facility	I got tested when i was Pregnant and i found out after	Disagree	Disagree	Disagree	Strongly disagree	Strongly disagree	Strongly disagree	Strongly disagree	Strongly disagree	Strongly disagree	Strongly disagree	Strongly disagree	Strongly disagree	Strongly disagree	Strongly disagree	Disagree	Disagree	Disagree	Agree	Strongly agree	Strongly agree	Agree	Strongly agree	Agree	Disagree	Disagree	Disagree	Disagree	Agree	Strongly agree	Agree
76	Female	Christian	Primary	Farmer	Widowed	19	Disagree	Disagree	Disagree	Disagree	Disagree	Disagree	Disagree	Disagree	Agree	Children		They went with me to a health facility	I got tested when i was sick and i found out after	Disagree	Disagree	Disagree	Disagree	Strongly disagree	Strongly disagree	Strongly disagree	Strongly disagree	Strongly disagree	Strongly disagree	Strongly disagree	Disagree	Disagree	Strongly disagree	Disagree	Strongly disagree	Disagree	Agree	Strongly agree	Strongly agree	Agree	Strongly agree	Agree	Disagree	Disagree	Disagree	Disagree	Agree	Strongly agree	Strongly agree
57	Female	Christian	Primary	Farmer	Married	7	Disagree	Disagree	Disagree	Disagree	Disagree	Disagree	Disagree	Disagree	Agree	Spouse, Children		I told them myself, They went with me to a health facility	I got tested when i was sick and i found out after	Disagree	Disagree	Disagree	Disagree	Strongly disagree	Strongly disagree	Strongly disagree	Strongly disagree	Strongly disagree	Strongly disagree	Strongly disagree	Disagree	Agree	Disagree	Strongly disagree	Strongly disagree	Disagree	Agree	Strongly agree	Strongly agree	Agree	Strongly agree	Strongly agree	Strongly disagree	Strongly disagree	Strongly disagree	Strongly disagree	Agree	Strongly agree	Agree
72	Male	Christian	Primary	Farmer	Widowed	8	Disagree	Disagree	Disagree	Disagree	Disagree	Disagree	Disagree	Disagree	Agree	Children		They went with me to a health facility	I got tested when i was sick and i found out after	Disagree	Disagree	Disagree	Disagree	Disagree	Disagree	Disagree	Disagree	Disagree	Disagree	Disagree	Disagree	Disagree	Disagree	Disagree	Disagree	Disagree	Agree	Strongly agree	Strongly agree	Agree	Strongly agree	Agree	Disagree	Disagree	Disagree	Disagree	Agree	Strongly agree	Agree
49	Male	Christian	Primary	Carpenter	Married	6	Disagree	Disagree	Disagree	Disagree	Disagree	Disagree	Disagree	Disagree	Agree	Spouse		They went with me to a health facility	I got tested when i was sick and i found out after	Disagree	Disagree	Disagree	Disagree	Disagree	Disagree	Disagree	Disagree	Disagree	Disagree	Disagree	Disagree	Disagree	Disagree	Agree	Disagree	Disagree	Agree	Strongly agree	Strongly disagree	Agree	Strongly agree	Agree	Disagree	Disagree	Disagree	Disagree	Agree	Agree	Agree
34	Female	Christian	Tertiary	Caterer	Single	2	Agree	Agree	Disagree	Disagree	Agree	Disagree	Agree	Disagree	Agree	Parents	Siblings	They went with me to a health facility	I got tested when i was sick and i found out after	Agree	Agree	Agree	Agree	Agree	Agree	Agree	Agree	Agree	Agree	Agree	Agree	Agree	Agree	Agree	Agree	Disagree	Agree	Agree	Agree	Agree	Agree	Agree	Agree	Agree	Agree	Agree	Disagree	Agree	Agree
42	Female	Christian	Primary	Trader	Divorced	4	Disagree	Disagree	Disagree	Disagree	Disagree	Disagree	Agree	Disagree	Agree	Others	Sister	I told them myself	I got tested when i was sick and i found out after	Agree	Disagree	Disagree	Disagree	Disagree	Disagree	Disagree	Disagree	Disagree	Disagree	Disagree	Disagree	Disagree	Disagree	Disagree	Disagree	Disagree	Agree	Agree	Agree	Agree	Strongly agree	Agree	Disagree	Disagree	Disagree	Disagree	Agree	Agree	Agree
60	Female	Christian	Primary	Trader	Divorced	5	Disagree	Disagree	Disagree	Disagree	Disagree	Disagree	Disagree	Disagree	Agree	Children		I told them myself	I got tested when i was sick and i found out after	Disagree	Disagree	Disagree	Disagree	Disagree	Disagree	Disagree	Disagree	Disagree	Disagree	Disagree	Disagree	Disagree	Disagree	Disagree	Disagree	Disagree	Agree	Agree	Agree	Agree	Agree	Agree	Disagree	Disagree	Disagree	Disagree	Agree	Agree	Agree
36	Male	Christian	JHS	Tiler / artisan	Married	2	Disagree	Disagree	Disagree	Disagree	Disagree	Disagree	Disagree	Disagree	Agree	Others, Spouse	Sister	I told them myself	I was made to take an HIV test (coercion)	Disagree	Disagree	Disagree	Disagree	Disagree	Disagree	Disagree	Disagree	Disagree	Disagree	Disagree	Disagree	Disagree	Disagree	Disagree	Disagree	Disagree	Agree	Strongly agree	Strongly agree	Agree	Strongly agree	Agree	Disagree	Disagree	Disagree	Disagree	Agree	Agree	Agree
43	Female	Muslim	Primary	Farmer	Married	1	Disagree	Disagree	Disagree	Disagree	Disagree	Disagree	Disagree	Disagree	Agree	Friends, Spouse, Parents	Siblings	I told them myself, They went with me to a health facility	I got tested when i was sick and i found out after	Disagree	Disagree	Disagree	Disagree	Disagree	Disagree	Disagree	Disagree	Disagree	Disagree	Disagree	Disagree	Disagree	Disagree	Disagree	Disagree	Agree	Disagree	Agree	Disagree	Agree	Disagree	Disagree	Disagree	Disagree	Disagree	Disagree	Agree	Agree	Agree
41	Female	Christian	Primary	Trader	Widowed	4	Disagree	Disagree	Disagree	Disagree	Disagree	Disagree	Disagree	Disagree	Agree	Friends		They went with me to a health facility	I got tested when i was sick and i found out after	Disagree	Disagree	Disagree	Disagree	Disagree	Disagree	Disagree	Disagree	Disagree	Disagree	Disagree	Disagree	Disagree	Disagree	Disagree	Disagree	Disagree	Agree	Agree	Agree	Agree	Strongly agree	Agree	Disagree	Disagree	Disagree	Disagree	Agree	Agree	Agree
57	Female	Christian	Primary	Trader	Divorced	13	Disagree	Disagree	Disagree	Disagree	Disagree	Disagree	Disagree	Disagree	Agree	Children, Others	Sisters	They went with me to a health facility, I told them myself	I got tested when i was sick and i found out after	Strongly agree	Disagree	Disagree	Disagree	Disagree	Disagree	Disagree	Disagree	Disagree	Disagree	Disagree	Disagree	Disagree	Disagree	Strongly agree	Disagree	Strongly disagree	Disagree	Strongly agree	Strongly agree	Strongly agree	Strongly agree	Strongly agree	Disagree	Disagree	Disagree	Disagree	Agree	Strongly agree	Agree
48	Female	Christian	Primary	Trader	Married	6	Disagree	Disagree	Disagree	Disagree	Disagree	Disagree	Disagree	Disagree	Agree	Children, Spouse		They went with me to a health facility, I told them myself	I got tested when i was sick and i found out after	Disagree	Disagree	Disagree	Disagree	Disagree	Disagree	Disagree	Disagree	Disagree	Disagree	Disagree	Disagree	Disagree	Disagree	Disagree	Disagree	Disagree	Agree	Strongly agree	Strongly agree	Strongly agree	Strongly agree	Strongly agree	Disagree	Disagree	Disagree	Disagree	Agree	Agree	Agree
45	Female	Christian	Primary	Trader	Married	4	Disagree	Disagree	Disagree	Agree	Disagree	Disagree	Disagree	Disagree	Agree	Spouse		They went with me to a health facility	I was made to take an HIV test (coercion)	Disagree	Disagree	Disagree	Disagree	Disagree	Disagree	Disagree	Disagree	Disagree	Disagree	Disagree	Disagree	Disagree	Disagree	Strongly agree	Disagree	Strongly disagree	Agree	Strongly agree	Strongly agree	Strongly agree	Strongly agree	Strongly agree	Disagree	Disagree	Disagree	Disagree	Agree	Agree	Agree
44	Male	Christian	Primary	Fisherman	Married	4	Disagree	Disagree	Disagree	Disagree	Disagree	Disagree	Disagree	Disagree	Agree	Spouse		I told them myself	I got tested when i was sick and i found out after	Disagree	Disagree	Disagree	Disagree	Disagree	Disagree	Disagree	Disagree	Disagree	Disagree	Disagree	Disagree	Disagree	Disagree	Strongly agree	Disagree	Disagree	Agree	Strongly agree	Strongly agree	Strongly agree	Strongly agree	Strongly agree	Disagree	Disagree	Disagree	Disagree	Agree	Agree	Agree
53	Female	Christian	Primary	Trader	Divorced	3	Disagree	Disagree	Agree	Disagree	Disagree	Disagree	Disagree	Disagree	Agree	Others	Younger sister	They went with me to a health facility	I got tested when i was sick and i found out after	Disagree	Disagree	Disagree	Disagree	Disagree	Disagree	Disagree	Disagree	Disagree	Disagree	Disagree	Disagree	Strongly agree	Disagree	Strongly agree	Disagree	Strongly disagree	Strongly agree	Strongly agree	Strongly agree	Strongly agree	Strongly agree	Strongly agree	Disagree	Disagree	Disagree	Disagree	Agree	Strongly agree	Agree
18	Female	Christian	JHS	Student	Single	4	Agree	Agree	Agree	Disagree	Agree	Disagree	Disagree	Disagree	Agree	Parents		They went with me to a health facility	I got tested when i was sick and i found out after	Disagree	Disagree	Disagree	Disagree	Disagree	Disagree	Disagree	Disagree	Disagree	Disagree	Disagree	Disagree	Disagree	Disagree	Strongly agree	Disagree	Strongly disagree	Strongly agree	Strongly agree	Strongly agree	Strongly agree	Strongly agree	Strongly agree	Disagree	Disagree	Disagree	Disagree	Disagree	Strongly agree	Agree
38	Female	Christian	Primary	Trader	Married	4	Agree	Disagree	Disagree	Disagree	Disagree	Disagree	Disagree	Disagree	Disagree	Spouse		They went with me to a health facility	I got tested when i was sick and i found out after	Disagree	Disagree	Disagree	Disagree	Disagree	Disagree	Disagree	Disagree	Disagree	Disagree	Disagree	Disagree	Agree	Disagree	Strongly agree	Disagree	Strongly disagree	Agree	Agree	Strongly agree	Strongly agree	Strongly agree	Strongly agree	Strongly disagree	Disagree	Agree	Agree	Agree	Strongly agree	Agree
37	Male	Christian	Secondary	Electrician	Widowed	5	Disagree	Disagree	Agree	Disagree	Agree	Agree	Disagree	Disagree	Agree	Friends		They found out by mistake	I got tested when i was sick and i found out after	Disagree	Disagree	Disagree	Disagree	Disagree	Disagree	Disagree	Disagree	Disagree	Disagree	Agree	Disagree	Agree	Disagree	Strongly agree	Disagree	Disagree	Strongly agree	Strongly agree	Strongly agree	Disagree	Strongly agree	Strongly agree	Disagree	Disagree	Disagree	Disagree	Disagree	Strongly agree	Agree
45	Female	Christian	JHS	Farmer	Married	8	Disagree	Disagree	Disagree	Disagree	Disagree	Disagree	Disagree	Disagree	Disagree				I got tested when i was sick and i found out after	Disagree	Disagree	Disagree	Disagree	Disagree	Disagree	Disagree	Disagree	Disagree	Disagree	Disagree	Disagree	Disagree	Disagree	Strongly disagree	Disagree	Disagree	Agree	Agree	Strongly disagree	Strongly disagree	Strongly disagree	Agree	Disagree	Disagree	Agree	Disagree	Disagree	Agree	Agree
23	Female	Christian	JHS	Seamstress	Single	3	Agree	Agree	Agree	Disagree	Agree	Agree	Agree	Disagree	Disagree				I got tested when i was sick and i found out after	Disagree	Disagree	Disagree	Disagree	Disagree	Disagree	Disagree	Disagree	Disagree	Disagree	Disagree	Disagree	Agree	Disagree	Agree	Disagree	Disagree	Agree	Strongly disagree	Agree	Strongly disagree	Strongly disagree	Strongly disagree	Agree	Agree	Agree	Disagree	Disagree	Agree	Agree
32	Female	Christian	Primary	Trader	Married	11	Agree	Agree	Agree	Disagree	Agree	Disagree	Disagree	Disagree	Agree	Spouse		They went with me to a health facility	I got tested when i was sick and i found out after	Disagree	Disagree	Disagree	Disagree	Disagree	Disagree	Disagree	Disagree	Disagree	Disagree	Disagree	Agree	Agree	Disagree	Agree	Disagree	Disagree	Agree	Strongly disagree	Strongly disagree	Strongly disagree	Strongly disagree	Strongly disagree	Disagree	Disagree	Disagree	Disagree	Agree	Agree	Agree
37	Female	Christian	Primary	Hairdresser	Divorced	5	Disagree	Disagree	Disagree	Disagree	Disagree	Disagree	Disagree	Disagree	Agree	Others	Uncle	They went with me to a health facility	I got tested when i was sick and i found out after	Disagree	Disagree	Disagree	Disagree	Disagree	Disagree	Disagree	Disagree	Disagree	Disagree	Disagree	Disagree	Disagree	Disagree	Disagree	Disagree	Disagree	Disagree	Strongly disagree	Agree	Agree	Agree	Agree	Disagree	Disagree	Disagree	Disagree	Agree	Agree	Agree
31	Female	Christian	JHS	Seamstress	Co-habiting	3	Agree	Agree	Agree	Disagree	Agree	Agree	Disagree	Disagree	Disagree				I got tested when i was Pregnant and i found out after	Disagree	Disagree	Disagree	Disagree	Disagree	Disagree	Disagree	Disagree	Disagree	Disagree	Disagree	Disagree	Disagree	Disagree	Disagree	Disagree	Disagree	Disagree	Strongly disagree	Strongly disagree	Strongly disagree	Strongly disagree	Strongly disagree	Disagree	Disagree	Agree	Agree	Agree	Agree	Agree
61	Female	Christian	Primary	Trader	Widowed	7	Agree	Agree	Agree	Disagree	Agree	Agree	Agree	Agree	Agree	Children		They went with me to a health facility	I got tested when i was sick and i found out after	Disagree	Disagree	Disagree	Disagree	Disagree	Disagree	Disagree	Disagree	Disagree	Disagree	Agree	Disagree	Agree	Disagree	Agree	Disagree	Disagree	Disagree	Strongly disagree	Strongly disagree	Strongly disagree	Strongly disagree	Strongly disagree	Agree	Agree	Agree	Agree	Disagree	Agree	Agree
62	Female	Christian	Primary	Farmer	Divorced	15	Disagree	Disagree	Disagree	Disagree	Disagree	Disagree	Disagree	Disagree	Disagree				I got tested when i was sick and i found out after	Disagree	Disagree	Disagree	Disagree	Disagree	Disagree	Disagree	Disagree	Disagree	Disagree	Agree	Disagree	Disagree	Disagree	Disagree	Disagree	Disagree	Disagree	Strongly disagree	Strongly disagree	Agree	Strongly disagree	Strongly disagree	Disagree	Disagree	Agree	Disagree	Disagree	Agree	Agree
30	Female	Christian	Primary	Trader	Married	5	Disagree	Agree	Disagree	Disagree	Disagree	Disagree	Disagree	Disagree	Agree	Spouse		They went with me to a health facility	"Agree, I took the decision myself to be tested (i.e. it was voluntary) "	Disagree	Disagree	Disagree	Disagree	Disagree	Disagree	Disagree	Disagree	Disagree	Disagree	Disagree	Disagree	Disagree	Disagree	Agree	Disagree	Strongly disagree	Agree	Strongly disagree	Strongly disagree	Strongly disagree	Strongly disagree	Agree	Disagree	Disagree	Agree	Agree	Disagree	Agree	Agree
65	Female	Christian	Primary	Fishmonger	Widowed	20	Disagree	Disagree	Disagree	Disagree	Disagree	Disagree	Disagree	Disagree	Agree	Children		I told them myself	I got tested when i was sick and i found out after	Disagree	Disagree	Disagree	Disagree	Disagree	Disagree	Disagree	Disagree	Disagree	Agree	Agree	Disagree	Agree	Agree	Agree	Disagree	Disagree	Agree	Agree	Agree	Agree	Agree	Agree	Disagree	Agree	Agree	Agree	Disagree	Agree	Agree
38	Female	Christian	Primary	Farmer	Married	3	Disagree	Agree	Agree	Disagree	Agree	Agree	Disagree	Disagree	Agree	Spouse		They went with me to a health facility	I got tested when i was sick and i found out after	Strongly agree	Disagree	Disagree	Disagree	Disagree	Disagree	Disagree	Disagree	Disagree	Disagree	Disagree	Disagree	Disagree	Disagree	Disagree	Disagree	Disagree	Strongly disagree	Strongly agree	Strongly agree	Agree	Strongly agree	Strongly agree	Strongly agree	Strongly agree	Strongly agree	Strongly agree	Strongly agree	Agree	Agree
[truncated: 17 more columns]
